# Supplementary material for: In Silico Analysis of Post-COVID-19 Condition (PCC) Associated SNP rs9367106 Predicts the Molecular Basis of Abnormalities in the Lungs and Brain Functions
Source: Int J Mol Sci. 2025 Jul 11;26(14):6680. doi: 10.3390/ijms26146680 (PMC12294317; doi:10.3390/ijms26146680)
Supplement: Supplementary file 1 [file ijms-26-06680-s001.zip]

Archive with 1 entries (1 files):
- ijms-3701431-supplementary.pdf
